# Supplementary material for: K2CO3-Promoted Formal [3+3]-Cycloaddition of N-Unsubstituted Isatin N,N′-Cyclic Azomethine Imine 1,3-Dipoles with Knoevenagel Adducts
Source: Molecules. 2023 Jan 19;28(3):1034. doi: 10.3390/molecules28031034 (PMC9921867; doi:10.3390/molecules28031034)
Supplement: Supplementary file 1 [file molecules-28-01034-s001.zip]

Archive with 1 entries (1 files):
- molecules-2155705-supplementary.pdf
